# Supplementary material for: RNAi Strategies Against Downy Mildews: Insights Into dsRNA Uptake and Silencing
Source: Mol Plant Pathol. 2025 Aug 18;26(8):e70140. doi: 10.1111/mpp.70140 (PMC12358739; doi:10.1111/mpp.70140)
Supplement: Supplementary file 6 — Table S2: mpp70140‐sup‐0006‐TableS2.xlsx. [file MPP-26-e70140-s007.xlsx]

## Sheet: qRT-PCR Sequences
Supplemental Table 2. Primers used in this study and their sequences.
Primer name	Forward Primer sequence (5'-3')	Reverse Primer sequence (5'-3')
Hpa-Actin	TGGCTGAAGGGTACGTGATT	TCCGGCTTAGCATCGTACTT
Hpa-BTUB	GCTTATTGACTCGGTGCTGG	TGCACATAATACGGTCCGGA
Hpa-CesA3	TGTCCGGAACTACTACGAGC	CCGACATCTTGTACTTGCGG
HpaG802064	GCCACGTCAGCACCAATAC	GGGTACTGCTGCTGTTGATG
HpaG802452	GCCATTGAGAGCCCGGAT	ACGAGCGGATCAATTGTCTTG
HpaG803108	CGATCGGCCTTCAAGCTCAT	CTTGGCACCATCCACCCG
Pvp-Actin	AACAGCCGAGCGAGAAATTG	CCGGCAATTCGTAGCTCTTC
Pvp-BTUB	GGTTTCCAGATCACGCACTC	CACATGATACGGTCCGGGTA
Pvp-CesA3	CTTGATCGACTCAGCAGCAG	ACAACTACGCCCCAGATCAC
Bl-Actin	GTGCGGTTCTTGCTTGTTAT	ACGCGTCTAAATCATGACCT
Bl-BTUB	AACTACATGCCTGCGTTTTC	GAAACATACATGCGGCAGTT
Bl-CesA3	ATTCAAGACGGTGGCAAAGC	CGTTCCGACACGATTGTAGC
